# Supplementary material for: Heterogeneity of human adipose blood flow
Source: BMC Clin Pharmacol. 2007 Jan 20;7:1. doi: 10.1186/1472-6904-7-1 (PMC1797001; doi:10.1186/1472-6904-7-1)
Supplement: Additional file 1 — Average tabulated data for sevoflurane [5] and desflurane [4] studies. [file 1472-6904-7-1-S1.xls]

## Sheet: Desflurane
Additional file 1 for “Heterogeneity of human adipose blood flow” by David G. Levitt
Data from Yasuda et. al. "Kinetics of Desflurane, Isoflurane and Halothane in Humans"; Anesthesiology 74: 489, 1991
Average values for 8 subjects
Standard	alveolar		Desflurane		Isoflurane			Halothane
time (min)	vent		end_tid/insp		end_tid/insp			end_tid/insp
0.1	3.87481		0.173844		0.141365			0.119017
0.2	3.873		0.276169		0.214476			0.172893
0.3	4.37389		0.353389		0.263575			0.209868
0.4	3.8742		0.408902		0.302372			0.233602
0.5	3.953		0.454578		0.343868			0.253667
0.75	3.87349		0.546144		0.391297			0.296149
1	3.87397		0.585863		0.415522			0.31237
1.5	3.87296		0.646662		0.455948			0.339399
2	3.87383		0.686289		0.48045			0.355911
3	3.87332		0.730839		0.518068			0.3837
5	3.7272		0.780914		0.562544			0.420821
7.5	3.78372		0.824465		0.606398			0.457799
10	3.71568		0.848855		0.637001			0.485574
12.5	3.93281		0.866563		0.660075			0.508278
15	3.93106		0.875758		0.677747			0.52381
20	3.88548		0.891944		0.70587			0.547824
25	3.96548		0.903463		0.724429			0.570164
30	3.96851		0.91028		0.734047			0.584824
30.1	3.95023		0.68798		0.548072			0.430157
30.2	3.94969		0.59548		0.479859			0.376104
30.3	4.03114		0.515285		0.421926			0.327315
30.4	3.94884		0.462188		0.386714			0.30997
30.5	3.98608		0.419951		0.357945			0.294073
30.75	3.9504		0.342344		0.312558			0.26327
31	3.94946		0.293124		0.283222			0.242529
31.5	3.94991		0.235627		0.247635			0.217423
32	3.94851		0.202496		0.217354			0.19779
33	3.95094		0.163907		0.190598			0.173881
35	3.92343		0.124622		0.157742			0.146492
37.5	3.96325		0.0946735		0.13008			0.121331
40	4.02157		0.0724982		0.106085			0.0998599
42.5	4.0175		0.0599282		0.0905229			0.0848149
45	4.04755		0.0521775		0.078944			0.14845
50	4.00193		0.040038		0.0621291			0.115343
55	3.99185		0.0341108		0.0526747			0.0452264
60	3.52232		0.028904		0.0444			0.0380147
70	3.78481		0.0233323		0.0372944			0.0636973
80	3.45781		0.0183315		0.03042			0.0252317
90	3.86064		0.0152788		0.025658			0.0215666
105	4.09701		0.0117099		0.0204682			0.0172949
120	3.88506		0.0100051		0.0184308			0.0154879
135	3.82116		0.00862728		0.0165042			0.0139707
150	3.928		0.0071531		0.01417			0.0119428
165	3.9		0.00676759		0.0136065			0.0113786
180	3.84448		0.0057116		0.01127			0.00975777
210	3.4225		0.00486215		0.00973803			0.00808405
240	3.29095		0.00412052		0.0089029			0.00650802
270			0.00352755		0.00769808			0.00540029
330	3.81871		0.0026633		0.00612215			0.00425894
430	4.28986		0.00165563		0.00411084			0.00295641
530			0.00109861		0.00299853			0.00223721
640			0.000751398		0.00224759			0.00174165
835			0.000473102		0.00160555			0.00127773
1390			0.000168549		0.000785001			0.000624587
2830			3.48556e-05		0.000207436			0.000183438
4230			1.02947e-05		8.11367e-05			7.67575e-05
5660			3.8455e-06		4.13154e-05			4.34393e-05
7130			2.22993e-06		2.17019e-05			2.48176e-05

## Sheet: Sevoflurane
Additional file for “Heterogeneity of human adipose blood flow” by David G. Levitt
Data from Yasuda et. al. "Comparison of kinetics of sevoflurane and isoflurane in humans"; Anesth Analg 72:316, 1991
Average values for 7 subjects
Standard	alveolar		Sevoflurane		Isoflurane
time (min)	vent		end_tid/insp		end_tid/insp
0.1	3.63981		0.176172		0.156317
0.2	3.66099		0.28137		0.234891
0.3	3.64118		0.355519		0.288332
0.4	3.64139		0.406581		0.334681
0.55	3.63901		0.463087		0.369003
0.75	3.64		0.521565		0.418164
1	3.66811		0.563108		0.433801
1.5	3.63874		0.613903		0.47379
2	3.6368		0.641556		0.495596
3	3.63517		0.681863		0.529218
5	3.52984		0.726634		0.576922
7.5	3.54099		0.761233		0.615082
10	3.67733		0.789284		0.65028
12.5	3.60218		0.802042		0.664967
15	3.63041		0.811239		0.67653
20	3.58009		0.829633		0.701617
25	3.57351		0.840483		0.71618
30	2.86807		0.84545		0.725433
30.1	3.74015		0.657693		0.556521
30.2	3.74139		0.540082		0.467186
30.3	3.75024		0.466206		0.40599
30.4	3.68986		0.421072		0.380087
30.5	3.73878		0.381808		0.353592
30.75	3.73346		0.310717		0.307373
31	3.74152		0.270494		0.269693
31.5	3.74085		0.227535		0.248462
32	3.73716		0.198281		0.223763
33	3.74337		0.16059		0.191614
35	3.6529		0.1322		0.161511
37.5	3.17567		0.101503		0.128551
40	3.74876		0.0819773		0.107986
42.5	3.76236		0.0699987		0.0938549
45	3.75904		0.0614412		0.212562
50	3.7514		0.0482193		0.0670305
55	3.5487		0.0409838		0.0583838
60	3.7344		0.0345013		0.0504479
70	3.61518		0.0272078		0.0433196
80	3.6352		0.0208426		0.0312492
90	3.64839		0.0184489		0.0284751
105	3.61371		0.0139608		0.0221819
120	3.55788		0.0120669		0.0192301
135	3.53553		0.0103669		0.0169935
150	3.65931		0.00918882		0.015026
165	3.39983		0.00811157		0.0135006
180	3.5082		0.00741191		0.0122573
240	2.86982		0.00584344		0.0097152
270	2.94621		0.00474988		0.0188507
330	3.37227		0.00320869		0.00587972
430	3.30659		0.00192629		0.0036584
530	3.95381		0.00139061		0.00271365
640	3.09594		0.0010158		0.00192748
835	4.07979		0.000615051		0.00131925
1390	3.55581		0.000286755		0.000648843
2830	3.70773		7.83764e-05		0.000180565
4230	3.76024		3.33134e-05		7.34414e-05
5660	2.52246		1.72572e-05		3.94196e-05
7130	3.12266		9.26287e-06		2.12487e-05
8630	2.99635		5.18263e-06		1.2239e-05
